# Supplementary material for: Infusion of Phagocytic Macrophages Overexpressing CPT1a Ameliorates Kidney Fibrosis in the UUO Model
Source: Cells. 2021 Jun 30;10(7):1650. doi: 10.3390/cells10071650 (PMC8304788; doi:10.3390/cells10071650)
Supplement: Supplementary file 1 [file cells-10-01650-s001.zip]

Archive with 1 entries (1 files):
- cells-1223877-supplementary.pdf
